# Supplementary material for: Fully Automated Quantitative Measurement of Serum Organic Acids via LC-MS/MS for the Diagnosis of Organic Acidemias: Establishment of an Automation System and a Proof-of-Concept Validation
Source: Diagnostics (Basel). 2021 Nov 25;11(12):2195. doi: 10.3390/diagnostics11122195 (PMC8700112; doi:10.3390/diagnostics11122195)
Supplement: Supplementary file 1 [file diagnostics-11-02195-s001.zip]

Archive with 4 entries (4 files):
- Table S1.pdf
- Table S2.pdf
- Figure S1.pdf
- Figure S2.pdf
